# Supplementary material for: Kinematic analysis of the underwater glide phase during the push-off in competitive swimmers
Source: PLoS One. 2024 Jan 2;19(1):e0296101. doi: 10.1371/journal.pone.0296101 (PMC10760865; doi:10.1371/journal.pone.0296101)
Supplement: S1 File — (XLSX) [file pone.0296101.s001.xlsx]

## Sheet: Page1
CODE	GENDER	WEIGHT	HEIGHT	SWIMMING EXPERIENCE	STYLE	Tdes	Ddes	Vdes	Tdes_SUB	Ddes_SUB	Tdes_TT	Ddes_TT
JIM1F	2	58.3	1.66	5	4	0.2	0.48	2.41	6.57895	8.10811	3.64964	4.9948
JIM2F	2	42.8	1.62	4	4	0.16	0.47	2.91	5.6338	8.46847	8.16327	8.51449
JIE1F	2				3	0.2	0.63	3.15	5.49451	9.72222	11.236	6.82557
JIE2F	2				3	0.16	0.45	2.83	4.70588	7.9929	9.63855	4.58248
JIC1F	2				2	0.2	0.48	2.39	5.74713	7.69231	11.1732	5.46075
JIC2F	2				2	0.2	0.51	2.53	6.84932	9.47955	10.8696	5.58598
PZM1M	1	63.1	1.7	7	4	1.32	3.01	2.28	32.3529	41.1202	73.743	29.2802
PZM2M	1	65.9	1.79	2	4	0.68	1.73	2.54	21.519	27.7689	34.5178	15.93
PZM3M	1	65.5	1.72	7	4	1.12	2.8	2.5	32.5581	42.1053	58.0311	25.95
PZE1M	1				3	1	1.98	1.98	21.1864	24.5963	58.4795	19.8995
PZE2M	1				3	0.96	2	2.09	22.2222	25.974	53.9326	20.79
PZE3M	1				3	0.84	1.7	2.03	12.426	15.0576	50.2994	11.7974
PZC1M	1				2	1.12	2.7	2.41	35.8974	45.2261	58.6387	31.9149
PZC2M	1				2	0.72	1.78	2.48	26.087	31.5603	35.2941	21.6282
PZC3M	1				2	1.12	2.61	2.33	32.9412	40.7812	59.5745	31.9461
ACM1F	2	41.4	1.68	2	4	0.64	1.42	2.22	28.5714	36.5039	36.7816	16.8047
ACM2F	2	46.6	1.62	2	4	0.44	1.06	2.42	14.2857	19.2727	24.581	11.5847
ACM3F	2	60	1.61	4	4	0.76	1.61	2.12	17.1171	22.1458	46.3415	14.5833
ACM4M	1	58.1	1.71	5	4	0.32	1	3.14	17.0213	22.9358	13.7931	11.6959
ACE1F	2				3	0.56	1.18	2.11	9.45946	15.1088	42.4242	12.8122
ACE2F	2				3	0.52	1.02	1.96	9.35252	12.0853	34.2105	10.2823
ACE3F	2				3	0.56	1.08	1.93	9.58904	14.1176	42.7481	10.0652
ACE4M	1				3	0.8	1.54	1.93	18.1818	19.0594	43.4783	15.8927
ACC1F	2				2	0.68	1.6	2.35	18.4783	28.8809	45.0331	18.54
ACC2F	2				2	0.6	1.36	2.27	30.6122	36.6577	31.746	19.8251
ACC3F	2				2	1.04	2.11	2.03	25.7426	33.0721	65.8228	23.3666
ACC4M	1				2	0.6	1.48	2.47	22.3881	26.1947	28.436	15.5299
ABM1M	1	60.3	1.75	8	4	0.28	0.77	2.75	10.1449	13.5088	13.5266	8.25295
ABM2M	1	52.8	1.62	7	4	0.28	0.93	3.31	12.069	18.5629	12.963	10.9799
ABM3M	1	63.2	1.72	3	4	0.68	1.62	2.39	40.4762	45.2514	31.9249	18.5355
ABM4M	1	76.1	1.8	5	4	0.28	0.89	3.19	13.2075	19.9105	13.2701	10.5952
ABE1M	1				3	0.2	0.54	2.68	5.10204	7.40741	10.7527	5.70222
ABE2M	1				3	0.24	0.64	2.67	5.21739	7.9602	13.7143	6.55067
ABE3M	1				3	0.4	0.96	2.4	14.2857	19.3159	22.4719	11.2941
ABE4M	1				3	0.44	1.04	2.36	9.64912	13.3333	25.731	11.0638
ABC1M	1				2	0.44	1.22	2.77	20	24.7465	19.6429	14.3698
ABC2M	1				2	0.36	1.12	3.1	13.2353	19.7183	17.2249	12.6126
ABC3M	1				2	0.48	1.4	2.91	28.5714	35	20.1681	19.6906
ABC4M	1				2	0.44	1.26	2.86	16.4179	22.7848	21.3592	15.2174
SAM1F	2	54.6	1.64	4	4	0.64	1.26	1.97	19.5122	25.5578	42.6667	13.2492
SAE1F	2				3	0.52	0.93	1.8	10.9244	15.2961	40.625	9.98926
SAC1F	2				2	0.88	1.54	1.75	20.3704	25.7956	8.56	12.57
CAM3F	2				4	0.92	1.84	2	16.4286	21.4452	60.1307	15.0696
CAM4F	2				4	0.84	1.75	2.08	20.1923	26.1976	52.1739	17.3784
CAM5F	2				4	0.96	1.88	1.96	32	38.4458	58.8957	20.2586
CAM6F	2				4	0.88	1.88	2.14	17.3228	23.6776	56.4103	15.1735
CAM7F	2				4	1.4	2.25	1.61	25.3623	30.654	105.263	19.7542
CAE1F	2	46.8	1.6	6	3	0.12	0.33	2.78	1.38249	2.8922	9.16031	2.4812
CAE2F	2	52.7	1.67	6	3	1.44	2.42	1.68	16.5899	21.1724	109.091	17.6385
CAE3F	2	47.2	1.56	6	3	0.48	0.87	1.82	7.27273	9.34479	34.0426	7.45501
CAE4F	2	50.5	1.61	6	3	0.68	1.08	1.59	9.18919	10.4348	48.5714	8.46395
CAE5F	2	50.9	1.5	5	3	0.32	0.54	1.69	6.83761	8.5443	23.7037	6.3981
CAE6F	2	52.9	1.72	6	3	0.6	1.06	1.77	11.6279	15.1429	44.1176	10.2415
CAE7F	2	49.4	1.64	5	3	0.16	0.37	2.28	2.15054	3.77937	12.1212	3.00325
CAC1F	2				2	0.12	0.47	3.91	3.22581	6.70471	6.38298	5.47148
CAC2F	2				2	1.68	3.59	2.14	28.7671	41.4072	113.514	31.299
CAC3F	2				2	0.88	1.98	2.25	12.1547	17.9673	57.8947	14.6993
CAC4F	2				2	1.16	2.39	2.06	21.3235	28.4524	75.3247	22.1707
CAC5F	2				2	1.12	2.6	2.32	36.3636	45.6942	60.5405	30.303
CAC6F	2				2	0.68	1.8	2.65	16.8317	24.6238	37.5691	17.8571
CAC7F	2				2	1.24	2.46458	1.98757	26.7241	34.2779	80	25.5662
CAM8M	1	57.7	1.72	6	4	1	2.19	2.19	18.1159	23.8822	60.241	17.0295
CAM9M	1	56.7	1.71	5	4	0.24	0.7	2.91	6	9.7629	13.4078	5.58659
CAM10M	1	74.4	1.73	4	4	1.24	2.58	2.08	39.2405	44.3299	67.3913	24.455
CAM11M	1	64.3	1.77	6	4	1.24	2.71	2.18	25.4098	28.7381	64.2487	19.6948
CAM12M	1	60.3	1.78	6	4	0.44	1.09	2.48	16.6667	21.0425	22.449	10.6863
CAE8M	1				3	0.68	1.29	1.9	12.0567	15.7895	46.8966	11.2369
CAE9M	1				3	0.28	0.51	1.84	5.46875	6.34328	17.8344	4.65328
CAE10M	1				3	0.28	0.51	1.84	5	6.58915	20.2899	4.43478
CAE11M	1				3	0.56	1.2	2.14	8.53659	11.5942	35.443	9.07716
CAE12M	1				3	0.44	1.04	2.36	6.79012	9.02778	24.7191	7.48201
CAC8M	1				2	0.96	2.49	2.6	33.8028	41.6388	45.4976	27.7592
CAC9M	1				2	0.4	1.26	3.14	21.7391	29.4393	17.2414	15.0718
CAC10M	1				2	0.84	2.23	2.66	25.9259	32.6501	39.8104	25.9604
CAC11C	1				2	0.84	2.23	2.66	20.5882	26.7066	40.9756	20.2176
CAC12C	1				2	0.56	1.39043	2.48292	21.5385	27.4789	28.7179	16.2814
CTM1F	2	51.4	1.57	8	4	0.16	0.31	1.94	6.15385	8.15789	10.9589	3.78049
CTM2F	2	55.4	1.61	6	4	0.64	1.26	1.96	20.5128	25.0996	39.7516	13.5193
CTM3F	2	52.5	1.62	9	4	0.64	1.32	2.06	17.3913	23.2804	41.5584	13.2931
CTM4F	2	49.8	1.62	6	4	0.52	1.15	2.21	9.70149	14.5754	35.3741	9.98264
CTE1F	2				3	0.32	0.62	1.93	6.45161	8.78187	22.5352	6.09636
CTE2F	2				3	0.24	0.43	1.8	5.21739	6.45646	16.5517	4.55992
CTE3F	2				3	0.4	0.79	1.98	5.40541	7.52381	28.169	6.15744
CTE4F	2				3	0.32	0.64	2.01	4.70588	6.62526	22.5352	5.32446
CTC1F	2				2	0.28	0.51	1.82	13.2075	15	17.3913	7.40203
CTC2F	2				2	0.48	1.04	2.17	18.4615	23.8532	28.5714	13.8114
CTC3F	2				2	0.64	1.33	2.08	19.5122	25.1894	39.7516	16.7718
CTC4F	2				2	0.6	1.21	2.02	12.605	15.9631	37.7358	13.3998
CTM5M	1	49.8	1.64	7	4	0.48	1.27	2.65	13.6364	18.4058	24.4898	11.309
CTM6M	1	61.3	1.68	9	4	0.48	1.22	2.55	12.766	18.209	26.9663	11.0208
CTM7M	1	46	1.63	8	4	0.48	1.19	2.47	13.9535	19.1935	26.6667	10.9779
CTM8M	1	58.6	1.7	9	4	0.56	1.38	2.46	12.963	17.3585	30.4348	10.6481
CTM9M	1	49.6	1.69	9	4	0.56	1.4	2.5	13.0841	18.7919	32.1839	11.8143
CTM10M	1	60.7	1.76	6	4	0.84	1.72	2.04	12.8049	18.9636	60.8696	12.1212
CTM11M	1	57.5	1.7	9	4	0.28	0.66	2.37	8.13953	12.1324	17.7215	6.79712
CTM12M	1	63.9	1.68	12	4	0.84	1.94	2.31	18.75	24.3413	47.191	15.3603
CTM13M	1	54.8	1.69	9	4	0.56	1.46	2.61	11.3821	18.2272	34.3558	11.9574
CTM14M	1	64.9	1.72	10	4	0.52	1.25	2.4	12.1495	15.8831	28.2609	10.0241
CTE5M	1				3	0.12	0.28	2.34	2.20588	3.11457	7.27273	2.47569
CTE6M	1				3	0.36	0.85	2.35	7.14286	8.51703	18.1818	6.96151
CTE7M	1				3	0.44	0.81	1.84	5.97826	7.23861	28.9474	6.03577
CTE8M	1				3	0.44	0.87	1.97	6.47059	7.137	4.23	6.12
CTE9M	1				3	0.36	0.77	2.14	4.7619	6.48694	22.9299	5.45326
CTE10M	1				3	0.68	1.31	1.93	16.8317	19.4074	40.7186	11.7174
CTE11M	1				3	0.16	0.33	2.05	3.84615	4.96241	10	3.61446
CTE12M	1				3	0.4	0.94	2.35	9.80392	11.9898	20.8333	8.61595
CTE13M	1				3	0.32	0.7	2.2	5.29801	7.59219	20.915	5.98291
CTE14M	1				3	0.28	0.52	1.87	4.26829	4.43308	10.3	13.55
CTC5M	1				2	0.44	1.12	2.54	17.7419	21.374	20.8531	14.1414
CTC6M	1				2	0.4	1.03	2.58	11.4943	16.3752	22.0994	10.6957
CTC7M	1				2	0.44	1.02	2.32	10.6796	14.1864	25.1429	10.4615
CTC8M	1				2	0.64	1.38	2.16	20.7792	25.5083	36.3636	16.4286
CTC9M	1				2	0.56	1.25	2.22	14.2857	19.7161	34.5679	13.8427
CTC10M	1				2	1.08	2.03	1.87963	21.4286	27.5815	73.9726	19.1149
CTC11M	1				2	0.6	1.28	2.14	15.625	19.6319	35.2941	14.1907
CTC12M	1				2	0.68	1.68	2.47	17.1717	21.1854	34	15.7598
CTC13M	1				2	0.56	1.2	2.14	12.6126	16.9252	35	12.931
CTC14M	1				2	0.28	0.64	2.28	5.26316	7.11902	16.568	5.51724
CTM15F	2	70.6	1.71	8	4	1.08	2.24	2.07	27.8351	31.773	59.3407	19.3103
CTM16F	2	63.1	1.76	10	4	0.96	1.91	1.99	19.3548	25.5689	63.5762	16.2969
CTE15F	2				3	1	1.83	1.83	13.1579	16.2667	67.5676	13.2705
CTE16F	2				3	0.76	1.32	1.74	7.66129	10.1227	9.7	13.80
CTC15F	2				2	1.2	2.52	2.1	28.0374	34.1463	13.45	18.01
CTC16F	2				2	0.88	1.87	2.13	47.8261	52.381	45.3608	24.9001
GRM1F	2	41	1.59	6	4	0.36	0.76	2.11	8.49057	10.8571	21.8182	7.19016
GRM2F	2	42	1.53	6	4	0.28	0.54	1.94	8.86076	10.5469	17.284	5.85683
GRM3F	2	47.5	1.59	6	4	0.68	1.12	1.65	22.973	27.7228	50	14.0351
GRM4F	2	50	1.62	5	4	0.4	0.85	2.13	12.3457	16.3462	25	9.2091
GRM5F	2	47.5	1.61	6	4	0.2	0.38	1.89	7.69231	8.85781	12.1212	4.4289
GRM6F	2	52	1.55	5	4	0.52	1.19	2.28	15.8537	20.8042	29.8851	12.0324
GRM7F	2	48	1.55	6	4	0.88	1.64	1.87	24.1758	29.4964	57.5163	16.4164
GRM8F	2	46.5	1.53	5	4	1.32	2.18	1.65	29.7297	32.8808	88.5906	20.508
GRM9F	2	43.7	1.6	5	4	0.52	1.09	2.1	16.6667	22.6141	33.7662	12.3583
GRM10F	2	39.4	1.49	6	4	0.64	1.26	1.96	14.8148	18.806	41.2903	11.5702
GRE1F	2				3	0.32	0.6	1.88	4.57143	5.77478	21.6216	4.62606
GRE2F	2				3	0.2	0.35	1.76	2.5	3.14748	14.3885	2.54731
GRE3F	2				3	0.68	1.18	1.73	10.625	13.2435	48.9209	10.583
GRE4F	2				3	0.32	0.57	1.79	5.97015	8.26087	24.8062	5.97484
GRE5F	2				3	0.24	0.42	1.76	5.17241	6.3253	16.7832	4.38413
GRE6F	2				3	0.4	0.78	1.95	5.49451	7.01439	26.1438	5.80357
GRE7F	2				3	0.76	1.24	1.63	9.17874	11.7424	59.375	9.69507
GRE8F	2				3	1.28	1.97	1.54	18.7135	21.047	93.4307	16.852
GRE9F	2				3	0.48	0.84	1.75	7.89474	11.1554	38.7097	8.38323
GRE10F	2				3	0.48	0.87	1.81	4.66926	6.69746	7.45	9.9
GRC1F	2				2	0.36	0.8	2.23	9.89011	13.5593	22.2222	8.75274
GRC2F	2				2	0.36	0.77	2.13	9.67742	13.2302	23.0769	8.15678
GRC3F	2				2	0.76	1.53	2.02	20.8791	28.6517	51.7007	18.773
GRC4F	2				2	0.44	0.92	2.1	16.6667	19.9134	25.1429	11.5578
GRC5F	2				2	0.2	0.42	2.12	6.75676	8.65979	12.1951	5.28302
GRC6F	2				2	0.64	1.35	2.12	17.2043	22.1311	39.0244	14.8352
GRC7F	2				2	1	1.85	1.85	19.3798	25.5878	71.4286	18.6869
GRC8F	2				2	1.36	2.26	1.66	32.0755	35.93	91.8919	26.0369
GRC9F	2				2	0.4	0.82	2.04	12.5	17.5589	27.3973	10.3405
GRC10F	2				2	0.48	0.94	1.95	12.3711	15.7718	31.1688	10.1732
GRM11M	1	60.8	1.76	5	4	0.64	1.4	2.19	10.1911	15.0538	43.2432	9.95733
GRM12M	1	62.8	1.78	6	4	0.68	1.38	2.03	18.0851	22.8856	42.5	13.2948
GRE11M	1				3	0.6	1.1	1.84	7.31707	8.77193	4.35	6.01
GRE12M	1				3	0.64	1.11	1.73	10.2564	13.5697	48.855	12.306
GRC11M	1				2	0.64	1.39	2.17	13.7931	18.4106	39.2638	14.0688
GRC12M	1				2	1.28	2.48	1.94	31.068	38.5692	82.0513	29.8436
3CTM1F	2	57.8	1.62	6	4	0.64	1.36	2.12	24.6154	20.8909	25.498	15.9064
3CTM2F	2	50	1.65	4	4	0.56	1.07	1.9	17.7215	21.4429	35.443	10.7972
3CTM3F	2	43	1.55	7	4	0.36	0.71	1.98	10.7143	13.271	22.6415	7.40355
3CTM4F	2	45.8	1.63	7	4	0.44	0.85	1.93	11.7021	14.3098	27.8481	8.33333
3CTM5F	2	62.8	1.66	9	4	0.72	1.4	1.95	18	21.9436	45	13.6054
3CTM6F	2	46.9	1.61	6	4	0.52	1.1	2.11	21.6667	26.764	30.4094	14.0665
3CTE1F	2				3	0.64	1.35	2.11	13.5593	18.75	41.8301	13.7896
3CTE2F	2				3	0.56	1.14	2.04	11.7647	15.1798	35.443	11.332
3CTE3F	2				3	0.36	0.77	2.13	9.57447	13.0068	22.9299	8.29741
3CTE4F	2				3	0.36	0.79	2.2	5.20231	8.09426	25.5319	6.57785
3CTE5F	2				3	0.72	1.5	2.08	11.1111	16.4835	51.4286	13.2159
3CTE6F	2				3	0.48	1.02	2.13	7.84314	11.0749	32	8.83882
3CTC1F	2				2	0.52	0.99	1.9	15.4762	17.1577	30.2326	11.6608
3CTC2F	2				2	0.52	1.01	1.94	16.4557	20.3219	33.121	12.2276
3CTC3F	2				2	0.36	0.77	2.14	11.3924	15.2174	22.5	9.25481
3CTC4F	2				2	0.8	1.62	2.03	15.873	19.4012	48.1928	15.6673
3CTC5F	2				2	0.52	0.97	1.87	15.4762	18.9824	34.2105	10.7064
3CTM1M	1	75	1.84	11	4	0.16	0.41	2.57	5.47945	7.08117	8.08081	4.05138
3CTM2M	1	67.8	1.79	10	4	0.64	1.43	2.24	20	24.0336	34.4086	13.9376
3CTM3M	1	73	1.84	4	4	0.64	1.62	2.52	23.5294	30.1676	32.4873	15.8203
3CTE1M	1				3	0.2	0.57	2.85	3.87597	5.94369	10.7527	4.3379
3CTE2M	1				3	0.68	1.5591	2.29279	9.34066	11.9654	6.23	8.67
3CTE3M	1				3	0.68	1.53068	2.251	15.1786	20.4637	40.7186	15.4458
3CTC1M	1				2	0.2	0.49	2.45	4.71698	5.96833	10.3093	4.38675
3CTC2M	1				2	0.84	1.79	2.13	19.0909	23.3987	48.2759	17.0802
3CTC3M	1				2	0.76	1.67	2.2	20.4301	24.344	41.3043	16.7167
RIM1F	2	49	1.59	5	4	0.64	1.27	1.99	27.1186	33.8667	40.2516	16.6013
RIM2F	2	50.1	1.53	8	4	0.48	1.01	2.1	15.5844	19.6117	28.7425	10.6092
RIM3F	2	53.7	1.59	7	4	0.6	1.19	1.98	24.1935	27.7389	34.6821	13.8051
RIM4F	2	56.5	1.6	7	4	0.8	1.5	1.87	25.641	28.5171	47.3373	16.1812
RIM5F	2	54.4	1.66	4	4	0.44	0.87	1.98	15.7143	18.7905	26.6667	9.97706
RIM6F	2	46.2	1.6	8	4	0.48	0.96	2	13.7931	17.6796	30.7692	9.97921
RIE1F	2				3	0.68	1.34	1.97	14.2857	21.0031	50.7463	16.2819
RIE2F	2				3	0.36	0.91	2.54	7.89474	12.6389	22.7848	9.35252
RIE3F	2				3	0.72	1.63	2.26	14.1732	20.2484	45.283	15.8406
RIE4F	2				3	0.6	1.31	2.19	10.7143	14.4751	37.037	10.944
RIE5F	2				3	0.36	0.76	2.12	4.86486	8.15451	28.5714	5.96546
RIE6F	2				3	0.48	1.04	2.16	10.2564	15.8537	34.2857	11.8182
RIC1F	2				2	0.6	1.23	2.05	36.5854	44.2705	35.4164	21.1486
RIC2F	2				2	0.44	0.9	2.06	13.253	16.9811	27.5	10.6257
RIC3F	2				2	0.8	1.5	1.87	28.169	31.5126	47.9042	19.0114
RIC4F	2				2	0.96	1.74	1.81	28.9157	31.3514	57.485	20.2561
RIC5F	2				2	0.48	1.92	4	13.9535	35.1648	30.1887	24.2424
RIC6F	2				2	0.44	0.95	2.16	13.253	18.1298	27.8481	12.4346
RIM7M	1	63	1.65	9	4	0.8	1.78	2.23	24.6914	28.5256	41.4508	16.2409
RIM8M	1	69	1.79	9	4	0.56	1.28	2.29	15.9091	19.3939	29.9465	11.3475
RIM9M	1	62.8	1.73	9	4	0.56	1.14	2.03	17.0732	19.5876	31.6384	11.332
RIM10M	1	66.9	1.77	8	4	1.16	2.54	2.19	27.8846	36.0284	68.6391	22.5778
RIE7M	1				3	0.48	1.15	2.39	6.97674	9.81229	28.2353	7.82845
RIE8M	1				3	0.6	1.57	2.62	12.605	19.2402	35.0877	13.7478
RIE9M	1				3	0.44	1.06	2.4	7.33333	10.3922	25.8824	8.11018
RIE10M	1				3	0.68	1.63	2.4	9.77011	14.7245	42.7673	12.101
RIC7M	1				2	0.8	1.75	2.19	22.2222	25.289	41.6667	18.0412
RIC8M	1				2	0.44	1.07	2.43	19.6429	23.8839	22	13.145
RIC9M	1				2	0.6	1.26	2.1	15.3061	18.3406	34.2857	13.3758
RIC10M	1				2	1.2	2.51	2.09	32.2581	38.6749	68.5714	28.139
3PZM1M	1	70.9	1.76	5	4	0.44	1.15	2.62	11.5789	16.7883	24.4444	10.1322
3PZE1M	1				3	0.44	1.01	2.3	7.85714	12.2424	29.932	9.36052
3PZC1M	1				2	0.44	0.99	2.26	18.6441	22.8111	23.913	13.7119
